# Supplementary material for: Relationship between Bone-Specific Physical Activity Scores and Measures for Body Composition and Bone Mineral Density in Healthy Young College Women
Source: PLoS One. 2016 Sep 2;11(9):e0162127. doi: 10.1371/journal.pone.0162127 (PMC5010201; doi:10.1371/journal.pone.0162127)
Supplement: S1 File — (XLSX) [file pone.0162127.s001.xlsx]

## Sheet: Sheet1
BPAQ-Current	BPAQ_Past	BPAQ_Total	Total hip BMD	Femoral neck BMD
13.9	45.1	29.5	1.128	1.116
2.1	36.3	19.2	0.917	0.887
0.7	33.9	17.3	0.8	0.793
0.7	34	17.4	0.945	0.868
0.8	33.7	17.2	0.895	0.914
0.7	33.8	17.3	0.727	0.771
0.7	33.7	17.7	0.914	0.929
7.6	33.7	20.7	0.886	0.839
10.8	35.1	23	0.975	0.966
2.8	49.5	26.2	0.972	0.923
0.7	33.7	17.2	1.03	0.994
0.5	34	17.2	0.941	0.916
2.4	37.2	19.8	0.763	0.789
0.7	33.8	17.3	1.034	1.069
1.8	46.3	24.2	1.055	1.002
0.3	52.7	26.5	1.257	1.287
0.7	46.5	23.6	0.948	0.925
12.4	31	21.7	1.168	1.131
0.8	33.7	17.3	1.054	0.973
0.7	37.3	19	0.938	0.875
0.8	11.2	6	0.962	0.91
9.5	33.6	21.6	0.986	0.953
1	33.7	17.3	0.912	0.905
42.7	34.6	38.7	0.851	0.876
4	37.3	20.7	1.052	1.045
0.6	83.6	42.1	1.18	1.16
0.8	23.4	12.1	0.887	0.931
0.6	33.8	17.2	1.006	0.98
0.7	46.3	23.5	0.855	0.857
7.9	53.4	30.7	1.115	1.129
15.6	38.2	26.9	0.996	0.91
2.4	42.7	22.5	0.981	0.922
0.7	46.7	23.7	0.918	0.908
0.7	46.5	23.6	0.784	0.737
0.6	33.8	17.2	0.943	0.875
0.8	48	24.4	0.915	0.903
0.8	33.8	17.3	0.913	0.91
0.8	33.7	17.3	0.983	0.98
0.8	40.7	20.8	1.001	1.031
7.4	57.7	32.6	1.065	1.101
21	49.1	35	1.025	1.037
0.7	49.6	25.1	1.09	1.066
0.7	40.1	20.4	0.979	1.022
0.8	39.4	20.1	0.949	0.94
0.8	45.3	23.1	0.976	1.049
3.7	54.1	28.9	1.188	1.093
0.9	36.9	18.9	1.109	1.087
12.9	34	23.5	1.126	1.186
0.8	43.8	22.3	1.079	1.117
9.4	33.6	21.5	0.982	0.986
1.9	40.3	21.1	0.784	0.755
0.6	21	10.8	0.976	1.02
1	43.3	22.1	1.045	1.037
0.6	34.1	17.3	1.145	1.101
0.4	46.7	23.6	0.953	0.965
0.7	50.2	25.4	1.062	1.039
0.8	21.2	11	0.95	0.888
0.7	41.5	21.1	0.758	0.731
0.7	57.7	29.2	0.981	0.966
0.8	33.9	17.3	0.989	1.042
0.6	33.9	17.3	1.052	1.01
0.5	46.5	23.5	1.027	1.013
0.8	52.8	26.8	1.048	1.045
7.8	38.8	23.3	0.879	0.989
5.4	43.3	24.3	0.854	0.887
2.3	40.5	21.4	0.911	0.853
0.8	35	17.9	1.019	0.91
30.5	68.2	49.3	1.081	1.096
0.4	52.8	26.6	1.062	1.068
0.9	34.5	17.7	0.787	0.792
0.5	33.8	17.1	1.124	1.148
6.6	33.8	20.2	0.967	0.937
0.8	59.5	30.2	0.894	0.843
